# Supplementary material for: Injectable pH Thermo-Responsive Hydrogel Scaffold for Tumoricidal Neural Stem Cell Therapy for Glioblastoma Multiforme
Source: Pharmaceutics. 2022 Oct 20;14(10):2243. doi: 10.3390/pharmaceutics14102243 (PMC9609352; doi:10.3390/pharmaceutics14102243)
Supplement: Supplementary file 1 [file pharmaceutics-14-02243-s001.zip]

Archive with 1 entries (1 files):
- pharmaceutics-1954313-SI.pdf
